# Supplementary material for: Use of Two PGPB Strains for the Valorization of Wastewater Sludge and Formulation of a Biofertilizer for the Recovery of Quercus ilex
Source: Life (Basel). 2025 Sep 22;15(9):1490. doi: 10.3390/life15091490 (PMC12472160; doi:10.3390/life15091490)
Supplement: Supplementary file 1 [file life-15-01490-s001.zip]

Archive with 1 entries (1 files):
- life-3827672-supplementary.pdf
